# Supplementary material for: Study of Degradation Kinetics and Structural Analysis of Related Substances of Ceftobiprole by HPLC with UV and MS/MS Detection
Source: Int J Mol Sci. 2022 Dec 3;23(23):15252. doi: 10.3390/ijms232315252 (PMC9735983; doi:10.3390/ijms232315252)
Supplement: Supplementary file 1 [file ijms-23-15252-s001.zip]

Archive with 1 entries (1 files):
- ijms-2050350-supplementary.pdf
